# Supplementary material for: Protein-bound polyphenols create “ghost” band artifacts during chemiluminescence-based antigen detection
Source: F1000Res. 2017 May 26;6:254. Originally published 2017 Mar 13. [Version 2] doi: 10.12688/f1000research.10622.2 (PMC5497812; doi:10.12688/f1000research.10622.2)
Supplement: Raw data for Figure 2. Evaluation of horseradish peroxidase hyperactivation by polyphenols — (Full legend and table are in the file). [file f1000research-6-12566-s0001.tgz]

Archive with 1 entries (1 files):
- 1a155b78-3bfe-43ab-869e-49325a270cf7_Raw_data_for_Figure_2.pdf
