# Supplementary material for: Protein-bound polyphenols create “ghost” band artifacts during chemiluminescence-based antigen detection
Source: F1000Res. 2017 May 26;6:254. Originally published 2017 Mar 13. [Version 2] doi: 10.12688/f1000research.10622.2 (PMC5497812; doi:10.12688/f1000research.10622.2)
Supplement: Raw data for Supplementary figure S1. Protein distribution, nitroblue tetrazolium (NBT) staining, and IgE binding capacity — (Full legend and table are in the file). [file f1000research-6-12566-s0002.tgz]

Archive with 1 entries (1 files):
- ae09eb0b-ae0a-47cc-a837-23187a0c7695_Raw_data_for_Supplementary_Figure_S1.pdf
