# Supplementary material for: Protein-bound polyphenols create “ghost” band artifacts during chemiluminescence-based antigen detection
Source: F1000Res. 2017 May 26;6:254. Originally published 2017 Mar 13. [Version 2] doi: 10.12688/f1000research.10622.2 (PMC5497812; doi:10.12688/f1000research.10622.2)
Supplement: Supplementary file 4 [file f1000research-6-12566-s0003.tgz]

Archive with 1 entries (1 files):
- 00a0844a-695b-403a-a1e2-316fda92e5e4.pdf
